# Supplementary material for: Volatile Metabolites in Lavage Fluid Are Correlated with Cytokine Production in a Valley Fever Murine Model
Source: J Fungi (Basel). 2023 Jan 14;9(1):115. doi: 10.3390/jof9010115 (PMC9864585; doi:10.3390/jof9010115)
Supplement: Supplementary file 1 [file jof-09-00115-s001.zip]

Archive with 2 entries (2 files):
- Higgins_Keppler_Supplement_Final.pdf
- Higgins_Keppler_SupTable2.xlsx
